# Supplementary material for: E-Learning versus Face-to-Face Methodology for Learning Antimicrobial Resistance and Prescription Practice in a Tertiary Hospital of a Middle-Income Country
Source: Antibiotics (Basel). 2022 Dec 16;11(12):1829. doi: 10.3390/antibiotics11121829 (PMC9774894; doi:10.3390/antibiotics11121829)
Supplement: Supplementary file 1 [file antibiotics-11-01829-s001.zip]

Archive with 1 entries (1 files):
- antibiotics-2050561-supplementary.pdf
